# Supplementary material for: Secondary Contact, Introgressive Hybridization, and Genome Stabilization in Sticklebacks
Source: Mol Biol Evol. 2024 Feb 15;41(2):msae031. doi: 10.1093/molbev/msae031 (PMC10903534; doi:10.1093/molbev/msae031)
Supplement: msae031_Supplementary_Data [file msae031_supplementary_data.zip]

Archive with 2 entries (2 files):
- Supplemental Figures and Tables FINAL.pdf
- Supplemental Tables.pdf
